# Supplementary material for: Changes in Biomarkers of Tobacco Exposure among Cigarette Smokers Transitioning to ENDS Use: The Population Assessment of Tobacco and Health Study, 2013–2015
Source: Int J Environ Res Public Health. 2022 Jan 27;19(3):1462. doi: 10.3390/ijerph19031462 (PMC8835100; doi:10.3390/ijerph19031462)
Supplement: Supplementary file 1 [file ijerph-19-01462-s001.zip]

Archive with 1 entries (1 files):
- ijerph-1553152-supplementary.pdf
